# Supplementary material for: 1-(3-Pyrid­yl)pyrrolidine-2,5-dione
Source: Acta Crystallogr Sect E Struct Rep Online. 2009 Nov 11;65(Pt 12):o3054. doi: 10.1107/S1600536809046522 (PMC2972032; doi:10.1107/S1600536809046522)
Supplement: Supplementary file 2 [file e-65-o3054-Isup2.hkl]

#
# h,k,l, Fc-squared, Fo-squared, sigma(Fo-squared) and status flag
#
data_I
_shelx_title ' ZZZ in Pna2(1)'
_shelx_refln_list_code          4
_shelx_F_calc_maximum       72.53
_exptl_crystal_F_000       368.00
_reflns_d_resolution_high  0.8409
 
loop_
 _symmetry_equiv_pos_as_xyz
 'x, y, z'
 '-x, -y, z+1/2'
 'x+1/2, -y+1/2, z'
 '-x+1/2, y+1/2, z+1/2'
 
_cell_length_a    12.1368
_cell_length_b    10.8382
_cell_length_c     6.8308
_cell_angle_alpha  90.000
_cell_angle_beta   90.000
_cell_angle_gamma  90.000
 
_shelx_F_squared_multiplier     1.000
 
loop_
 _refln_index_h
 _refln_index_k
 _refln_index_l
 _refln_F_squared_calc
 _refln_F_squared_meas
 _refln_F_squared_sigma
 _refln_observed_status
   2   0   0     2556.86     2557.75     67.14 o
   4   0   0     4381.69     4379.60    114.76 o
   6   0   0       27.11       23.75      2.92 o
   8   0   0       39.57       41.34      3.54 o
  10   0   0       15.72       17.95      3.02 o
  12   0   0        2.25        1.11      2.36 o
  14   0   0        1.80        0.68      2.95 o
   1   1   0      947.91      936.37     26.01 o
   2   1   0     1079.32     1103.62     21.03 o
   3   1   0     2067.32     2036.33     48.68 o
   4   1   0       32.75       31.49      1.51 o
   5   1   0       14.70       18.47      1.35 o
   6   1   0       20.89       21.47      1.60 o
   7   1   0      305.31      298.60      9.73 o
   8   1   0      109.24      123.11      7.82 o
   9   1   0       10.13        8.54      1.49 o
  10   1   0        1.00       -0.10      1.05 o
  11   1   0       33.36       36.03      3.96 o
  12   1   0        0.75       -0.70      1.50 o
  13   1   0       11.71       10.29      3.51 o
  14   1   0        9.63       19.13      3.62 o
   0   2   0      136.21      137.43      4.55 o
   1   2   0     2488.03     2259.00    128.55 o
   2   2   0     1465.57     1396.24     24.54 o
   3   2   0     2162.25     2153.19     62.83 o
   4   2   0       11.46       17.83      8.76 o
   5   2   0      169.15      176.41     12.41 o
   6   2   0      146.83      146.36      4.44 o
   7   2   0      331.56      314.84      8.38 o
   8   2   0        0.04        0.50      0.75 o
   9   2   0        2.72        1.83      1.43 o
  10   2   0      295.38      292.05     15.58 o
  11   2   0       39.37       36.07      3.52 o
  12   2   0        0.18       -0.60      1.57 o
  13   2   0        1.50        1.15      2.67 o
  14   2   0        9.36        8.43      3.79 o
   1   3   0     2775.92     2540.91     42.43 o
   2   3   0     2069.71     2086.25     58.00 o
   3   3   0        5.20        4.82      0.72 o
   4   3   0        2.76        2.75      0.71 o
   5   3   0        0.89        1.14      0.61 o
   6   3   0        0.07        1.79      0.96 o
   7   3   0       65.96       68.06      3.10 o
   8   3   0      226.87      214.84     14.98 o
   9   3   0        3.10        2.23      1.31 o
  10   3   0        0.02        0.08      1.15 o
  11   3   0        1.48       -0.05      1.31 o
  12   3   0        0.08       -1.15      1.27 o
  13   3   0        5.39        2.03      2.09 o
  14   3   0        0.55       -2.31      2.47 o
   0   4   0     1067.94     1051.65     46.35 o
   1   4   0       53.75       48.12      1.81 o
   2   4   0       13.97       14.40      1.18 o
   3   4   0       72.86       73.84      2.37 o
   4   4   0       17.36       21.63      1.62 o
   5   4   0        6.97        6.77      1.06 o
   6   4   0       38.38       37.49      2.24 o
   7   4   0      102.04      100.12      6.88 o
   8   4   0      459.93      453.48     23.11 o
   9   4   0       24.95       22.70      2.74 o
  10   4   0       52.85       53.39      3.87 o
  11   4   0       28.98       30.85      3.47 o
  12   4   0       13.06        8.79      2.52 o
  13   4   0        3.78        1.62      2.10 o
   1   5   0      529.41      513.53     10.92 o
   2   5   0        4.64        4.44      0.88 o
   3   5   0        5.44        6.37      0.99 o
   4   5   0       67.86       64.21      2.60 o
   5   5   0       44.47       42.67      2.20 o
   6   5   0        0.34        0.25      0.70 o
   7   5   0        9.57       11.27      2.00 o
   8   5   0       49.57       44.98      2.95 o
   9   5   0       95.72       92.00      9.17 o
  10   5   0      136.08      137.13      6.50 o
  11   5   0        2.61        2.23      1.78 o
  12   5   0        0.02        0.83      1.74 o
  13   5   0        9.06        7.81      3.36 o
   0   6   0        5.36        3.88      1.15 o
   1   6   0      186.70      181.47      7.73 o
   2   6   0        1.71        2.27      0.86 o
   3   6   0      305.16      301.10      9.53 o
   4   6   0       85.72       92.17      3.41 o
   5   6   0       65.72       67.13      3.75 o
   6   6   0        5.30        6.91      1.58 o
   7   6   0       18.14       20.28      2.35 o
   8   6   0       56.03       54.65      3.38 o
   9   6   0        7.50        4.05      1.89 o
  10   6   0        8.65        6.48      2.11 o
  11   6   0       17.54       18.10      3.15 o
  12   6   0        0.01       -0.96      1.98 o
   1   7   0      259.53      249.73      6.28 o
   2   7   0        0.09       -0.26      0.73 o
   3   7   0       42.41       44.23      4.42 o
   4   7   0        1.02       -0.44      0.86 o
   5   7   0      468.73      460.92     13.08 o
   6   7   0       64.64       63.96      3.60 o
   7   7   0      153.93      154.98      9.88 o
   8   7   0       84.28       84.73      5.58 o
   9   7   0        2.99        4.01      2.10 o
  10   7   0       10.41       10.96      2.71 o
  11   7   0        5.22       10.20      3.88 o
  12   7   0        1.01        3.97      4.54 o
   0   8   0      669.61      633.83     23.87 o
   1   8   0      103.08       93.78      7.30 o
   2   8   0      199.80      205.40      5.82 o
   3   8   0        4.05        7.91      1.62 o
   4   8   0       81.15       77.27      3.79 o
   5   8   0      147.41      150.67      7.32 o
   6   8   0       23.87       29.73      3.26 o
   7   8   0       20.21       23.33      2.76 o
   8   8   0       39.00       41.85      3.76 o
   9   8   0        1.75        1.35      2.31 o
  10   8   0        4.90        3.88      3.04 o
   1   9   0       42.30       48.39      4.81 o
   2   9   0       99.94       92.39      7.39 o
   3   9   0       62.10       54.38      8.79 o
   4   9   0        0.02        0.20      1.44 o
   5   9   0        1.73        0.83      1.61 o
   6   9   0        2.78        3.33      1.83 o
   7   9   0        3.33        4.06      2.68 o
   8   9   0        9.45       11.09      3.91 o
   9   9   0       15.25       18.56      4.29 o
   0  10   0      136.81      139.69      7.80 o
   1  10   0       10.27        9.89      2.59 o
   2  10   0       10.93       10.69      2.22 o
   3  10   0        8.26        6.32      2.36 o
   4  10   0        2.09        0.52      1.77 o
   5  10   0        0.87       -1.23      2.26 o
   6  10   0       61.60       68.87      6.38 o
   7  10   0        3.64        5.45      2.98 o
   8  10   0        0.04        0.70      2.68 o
   9  10   0        0.94        1.14      6.00 o
   1  11   0        0.07        2.35      2.84 o
   2  11   0        7.80        7.43      3.40 o
   3  11   0        3.14        2.95      2.99 o
   4  11   0        4.72        8.92      3.40 o
   5  11   0        1.62        1.04      2.67 o
   6  11   0        0.10       -1.45      2.66 o
   7  11   0        4.13        4.79      4.60 o
   0  12   0        2.16       -1.22      7.44 o
   1  12   0        0.04        2.03      4.58 o
   2  12   0        0.16        1.10      4.27 o
   3  12   0        9.48       14.09      4.80 o
   4  12   0        3.37        4.15      3.68 o
   5  12   0        9.62        9.43      5.93 o
   2   0   1     3076.07     3288.84     56.14 o
   4   0   1     5260.73     5729.62    163.62 o
   6   0   1      404.84      403.21      9.31 o
   8   0   1       87.28       85.70      3.52 o
  10   0   1        5.05        2.80      1.56 o
  12   0   1      129.85      139.44     11.46 o
  14   0   1       18.81       14.06      4.51 o
   0   1   1     2869.91     2912.65    115.37 o
   1   1   1     2637.57     2730.90     68.11 o
   2   1   1     2840.95     2932.24     56.09 o
   3   1   1     3997.17     4123.82     82.47 o
   4   1   1      721.65      741.62     11.05 o
   5   1   1      212.61      202.95      3.58 o
   6   1   1      492.22      492.01      7.44 o
   7   1   1      357.43      361.91      6.26 o
   8   1   1        0.92        2.19      0.76 o
   9   1   1        3.95        4.05      0.93 o
  10   1   1       16.37       17.19      1.65 o
  11   1   1        9.87        8.07      1.39 o
  12   1   1        9.80        9.07      1.69 o
  13   1   1        9.72        8.07      1.92 o
  14   1   1        3.33        1.93      2.70 o
   1   2   1     2681.10     2561.63     76.72 o
   2   2   1     1460.15     1395.14     21.24 o
   3   2   1      427.40      426.93      6.72 o
   4   2   1       16.29       13.93      1.31 o
   5   2   1       68.63       69.44      1.83 o
   6   2   1      409.96      429.51      7.08 o
   7   2   1       11.03        9.81      1.03 o
   8   2   1       45.13       50.17      2.11 o
   9   2   1       76.05       71.53      2.63 o
  10   2   1       34.67       30.68      2.15 o
  11   2   1       26.47       27.76      2.38 o
  12   2   1       10.58       11.33      1.81 o
  13   2   1        7.46        4.83      1.71 o
  14   2   1       13.35        8.57      4.02 o
   0   3   1      890.42      869.41     16.07 o
   1   3   1      202.19      189.75      3.31 o
   2   3   1      305.95      294.38      4.81 o
   3   3   1     1158.28     1155.51     19.99 o
   4   3   1     1161.83     1194.03     16.51 o
   5   3   1       52.52       54.97      1.50 o
   6   3   1      204.11      200.80      5.15 o
   7   3   1       26.01       25.26      1.47 o
   8   3   1      227.89      228.63      9.58 o
   9   3   1        5.85        4.46      0.99 o
  10   3   1       25.74       26.92      2.11 o
  11   3   1       50.58       54.11      3.50 o
  12   3   1       16.19       17.49      2.19 o
  13   3   1        0.85        0.23      1.64 o
   1   4   1       39.18       42.38      1.18 o
   2   4   1      817.23      774.13     20.82 o
   3   4   1       26.02       29.34      1.15 o
   4   4   1     1391.39     1437.72     40.04 o
   5   4   1       79.97       79.22      2.65 o
   6   4   1        9.53       10.38      1.25 o
   7   4   1       65.73       65.76      2.28 o
   8   4   1       62.22       64.77      2.39 o
   9   4   1       25.22       23.43      1.97 o
  10   4   1       71.93       72.32      3.20 o
  11   4   1       11.74       12.43      1.87 o
  12   4   1        5.88        5.60      1.93 o
  13   4   1        4.53        3.57      2.33 o
   0   5   1      389.34      393.23      8.81 o
   1   5   1        8.18        7.06      0.65 o
   2   5   1      380.17      374.87      9.39 o
   3   5   1      120.89      117.10      2.49 o
   4   5   1      472.10      469.67      7.50 o
   5   5   1       67.34       69.10      2.27 o
   6   5   1       17.16       16.99      1.37 o
   7   5   1       14.07       16.68      1.45 o
   8   5   1        5.65        6.30      1.18 o
   9   5   1        2.93        2.89      1.08 o
  10   5   1       16.01       14.11      1.98 o
  11   5   1        0.22        0.22      1.37 o
  12   5   1        8.23        7.53      2.09 o
  13   5   1        2.90        2.22      2.91 o
   1   6   1      106.56      111.92      2.98 o
   2   6   1      205.11      205.49      3.76 o
   3   6   1       22.92       21.00      1.24 o
   4   6   1       60.27       61.31      2.11 o
   5   6   1        9.40       10.58      1.12 o
   6   6   1       52.06       53.24      2.08 o
   7   6   1      219.35      219.66      5.09 o
   8   6   1       93.85       90.09      3.30 o
   9   6   1       22.99       27.02      2.50 o
  10   6   1       12.24       16.06      2.14 o
  11   6   1       39.69       45.02      3.60 o
  12   6   1        6.34        4.82      2.27 o
   0   7   1      235.64      223.82      9.47 o
   1   7   1       38.14       44.13      2.16 o
   2   7   1       71.15       75.60      2.32 o
   3   7   1       92.21       91.59      2.40 o
   4   7   1       20.37       22.32      1.58 o
   5   7   1      127.13      137.83      3.42 o
   6   7   1       38.22       42.65      2.08 o
   7   7   1      179.92      175.50      5.45 o
   8   7   1       27.63       32.03      2.66 o
   9   7   1       11.73       10.89      1.90 o
  10   7   1        2.72        1.55      1.51 o
  11   7   1       10.15       10.90      2.34 o
   1   8   1       34.94       38.45      2.55 o
   2   8   1        1.45        1.03      0.72 o
   3   8   1       21.53       24.61      1.74 o
   4   8   1       82.79       84.22      3.49 o
   5   8   1      105.50      109.47      3.67 o
   6   8   1       23.56       23.45      2.26 o
   7   8   1       22.85       27.21      2.38 o
   8   8   1        9.03        9.48      1.78 o
   9   8   1       15.12       14.45      2.19 o
  10   8   1       10.45       10.34      2.11 o
  11   8   1       11.36        9.19      4.45 o
   0   9   1      132.16      135.77      6.44 o
   1   9   1       81.56       78.81      2.80 o
   2   9   1       15.80       17.13      1.81 o
   3   9   1       50.75       53.65      2.59 o
   4   9   1       86.00       89.60      4.59 o
   5   9   1       62.87       66.04      3.33 o
   6   9   1       30.99       32.62      3.18 o
   7   9   1        1.93        2.35      1.52 o
   8   9   1       29.56       35.19      3.21 o
   9   9   1        2.11        2.33      1.76 o
  10   9   1        6.13        7.30      3.64 o
   1  10   1       20.80       15.84      3.27 o
   2  10   1       41.39       41.69      3.11 o
   3  10   1        9.50        8.24      1.73 o
   4  10   1       30.24       27.73      2.63 o
   5  10   1        0.12        0.51      1.45 o
   6  10   1        7.69        6.13      2.43 o
   7  10   1       14.83       22.31      2.65 o
   8  10   1        5.01        4.37      1.92 o
   0  11   1        3.58        3.82      2.79 o
   1  11   1       35.71       34.05      3.46 o
   2  11   1        2.21        2.94      1.81 o
   3  11   1       43.60       48.30      7.11 o
   4  11   1       12.23       14.36      2.73 o
   5  11   1        5.77        7.25      2.38 o
   6  11   1        2.43        1.92      2.01 o
   7  11   1        1.93        3.81      4.22 o
   1  12   1        2.65        3.76      2.32 o
   2  12   1        1.14        3.00      2.18 o
   3  12   1       14.64       17.03      3.53 o
   4  12   1        1.19       -0.38      2.36 o
   0   0   2     1144.14     1118.26     26.26 o
   2   0   2      375.67      349.73      7.59 o
   4   0   2      150.10      147.08      5.22 o
   6   0   2      214.82      235.44      6.21 o
   8   0   2      126.45      133.16      4.72 o
  10   0   2       28.91       33.80      6.92 o
  12   0   2       63.08       69.31      5.18 o
   1   1   2      197.23      185.35      4.29 o
   2   1   2      948.12      900.16     15.56 o
   3   1   2      701.29      689.82     22.31 o
   4   1   2      202.26      205.35      3.65 o
   5   1   2      220.88      221.93      3.74 o
   6   1   2      178.66      182.93      5.83 o
   7   1   2       49.30       44.95      1.67 o
   8   1   2      168.13      168.10      3.88 o
   9   1   2       67.99       70.25      2.56 o
  10   1   2       40.25       43.95      2.06 o
  11   1   2       24.25       22.74      2.16 o
  12   1   2      112.99      105.84      4.49 o
  13   1   2        6.61       10.11      2.73 o
   0   2   2       68.34       69.84      4.22 o
   1   2   2      145.51      147.64      3.06 o
   2   2   2      310.54      304.88      6.40 o
   3   2   2      601.98      607.87     14.19 o
   4   2   2      302.74      300.78      5.22 o
   5   2   2       97.14      103.02      2.41 o
   6   2   2      471.10      473.01     10.48 o
   7   2   2       55.57       55.01      2.54 o
   8   2   2       69.10       70.09      3.75 o
   9   2   2        2.93        3.42      0.95 o
  10   2   2       25.94       26.84      2.11 o
  11   2   2        6.15        6.48      1.66 o
  12   2   2        2.66        3.04      1.68 o
  13   2   2        0.62       -0.62      1.58 o
   1   3   2      357.41      373.60      6.23 o
   2   3   2     1440.87     1447.53     18.79 o
   3   3   2      660.93      650.85     11.69 o
   4   3   2      680.82      694.84     11.85 o
   5   3   2      406.47      436.30      9.78 o
   6   3   2       44.38       46.65      1.84 o
   7   3   2      283.81      281.07      5.35 o
   8   3   2       50.87       49.00      1.97 o
   9   3   2        5.66        5.54      1.24 o
  10   3   2       73.74       78.30      3.44 o
  11   3   2       39.62       36.50      3.32 o
  12   3   2       10.17        8.86      2.15 o
  13   3   2        0.13        0.65      1.92 o
   0   4   2     1441.56     1481.27     49.19 o
   1   4   2      495.51      487.30      6.83 o
   2   4   2      303.91      313.75      6.30 o
   3   4   2       97.15       92.80      2.06 o
   4   4   2      167.12      170.71      3.54 o
   5   4   2      169.29      169.68      4.62 o
   6   4   2       45.95       44.73      2.17 o
   7   4   2       14.03       14.88      1.60 o
   8   4   2       25.35       31.64      2.20 o
   9   4   2       40.24       42.09      2.68 o
  10   4   2        5.52        8.42      1.67 o
  11   4   2        0.97        0.30      1.45 o
  12   4   2        3.96        2.70      1.81 o
  13   4   2        4.85        2.46      2.91 o
   1   5   2      202.50      211.04      3.71 o
   2   5   2      725.67      738.57     11.54 o
   3   5   2        7.04        6.47      0.75 o
   4   5   2      103.72       99.34      2.52 o
   5   5   2       63.96       61.88      2.43 o
   6   5   2       58.25       58.26      2.58 o
   7   5   2       70.75       76.65      4.26 o
   8   5   2       83.12       82.61      3.29 o
   9   5   2        0.14        0.55      1.10 o
  10   5   2       39.61       40.58      3.08 o
  11   5   2       15.69       13.71      2.18 o
  12   5   2        6.85        8.44      2.33 o
   0   6   2       39.70       45.81      2.36 o
   1   6   2       22.46       25.03      1.74 o
   2   6   2       16.37       15.25      1.24 o
   3   6   2      183.64      185.06      4.25 o
   4   6   2      158.44      165.69      4.22 o
   5   6   2       71.69       69.64      3.09 o
   6   6   2       42.92       45.97      3.63 o
   7   6   2       40.13       36.07      3.59 o
   8   6   2       25.20       25.65      3.08 o
   9   6   2       10.28        7.23      1.69 o
  10   6   2       18.87       22.10      2.53 o
  11   6   2       29.82       39.13      3.36 o
   1   7   2       31.83       34.18      1.96 o
   2   7   2       14.53       14.19      1.58 o
   3   7   2       27.53       29.12      2.59 o
   4   7   2       45.84       49.32      2.52 o
   5   7   2       29.18       27.91      3.21 o
   6   7   2       19.55       16.09      1.79 o
   7   7   2        3.85        3.22      1.33 o
   8   7   2       20.68       23.36      3.64 o
   9   7   2       37.46       35.61      5.07 o
  10   7   2        4.95        6.08      1.89 o
  11   7   2       23.95       25.97      3.27 o
   0   8   2       62.55       59.61      3.49 o
   1   8   2        8.34        8.65      1.44 o
   2   8   2       12.13       13.06      1.67 o
   3   8   2       37.76       40.16      3.83 o
   4   8   2       31.71       35.72      4.63 o
   5   8   2       33.02       30.93      2.35 o
   6   8   2       22.18       22.70      2.31 o
   7   8   2      136.32      138.18      5.76 o
   8   8   2       10.05       13.33      2.34 o
   9   8   2        6.34        5.26      1.83 o
  10   8   2       10.16        8.60      2.38 o
   1   9   2       61.41       62.17      3.17 o
   2   9   2        1.41        1.16      1.31 o
   3   9   2       10.67        8.45      1.82 o
   4   9   2       60.46       52.07      8.50 o
   5   9   2        8.77        5.98      1.84 o
   6   9   2        3.48        3.53      1.58 o
   7   9   2        9.88       11.25      2.13 o
   8   9   2        8.33        4.82      1.88 o
   9   9   2        8.25        8.76      2.54 o
   0  10   2       11.57       12.82      5.50 o
   1  10   2       62.70       64.30      4.60 o
   2  10   2       21.41       19.49      2.43 o
   3  10   2      157.65      166.20      7.29 o
   4  10   2        5.01        5.65      1.94 o
   5  10   2        8.08        7.44      2.33 o
   6  10   2       27.53       20.56      3.03 o
   7  10   2        1.50        0.69      1.96 o
   8  10   2        0.88        1.44      3.19 o
   1  11   2        9.97       10.67      2.35 o
   2  11   2       20.20       17.86      2.57 o
   3  11   2       39.04       36.24      3.80 o
   4  11   2        2.29        2.01      2.16 o
   5  11   2        7.04        6.35      2.68 o
   6  11   2       15.15       17.06      4.56 o
   0  12   2       13.76       14.48      4.38 o
   1  12   2        5.45        8.16      3.25 o
   2  12   2        0.83        3.30      2.83 o
   3  12   2       14.63       11.79      5.05 o
   2   0   3       15.45       13.78      1.18 o
   4   0   3      155.46      140.12      4.16 o
   6   0   3      121.68      130.43      4.93 o
   8   0   3       77.74       73.33      3.75 o
  10   0   3       85.06       82.03      5.00 o
  12   0   3       55.70       42.94      5.40 o
   0   1   3     2331.11     2401.54    121.13 o
   1   1   3       34.45       39.40      1.37 o
   2   1   3      391.00      359.49     29.53 o
   3   1   3       84.86       83.18      5.06 o
   4   1   3       28.02       27.85      1.19 o
   5   1   3       22.40       22.22      1.24 o
   6   1   3      538.71      521.80     16.26 o
   7   1   3       73.70       73.16      2.33 o
   8   1   3       38.89       40.08      5.13 o
   9   1   3       47.03       49.59      2.54 o
  10   1   3       22.36       25.21      3.28 o
  11   1   3       59.83       55.59      2.81 o
  12   1   3        6.39        6.34      2.05 o
  13   1   3       24.54       33.00      6.77 o
   1   2   3       25.11       24.34      1.23 o
   2   2   3      109.85      100.37      8.62 o
   3   2   3       55.55       58.61      2.17 o
   4   2   3       19.98       19.72      1.11 o
   5   2   3      145.04      146.98      4.01 o
   6   2   3       19.45       18.61      1.46 o
   7   2   3      123.88      126.17      3.47 o
   8   2   3      168.46      165.09      4.52 o
   9   2   3       31.86       31.51      4.93 o
  10   2   3        7.99        9.80      1.63 o
  11   2   3       11.74       12.96      2.01 o
  12   2   3        0.62        0.83      1.42 o
  13   2   3        7.90        8.33      6.78 o
   0   3   3       22.83       20.55      1.81 o
   1   3   3       30.89       33.58      1.28 o
   2   3   3       73.11       79.12      2.16 o
   3   3   3      287.12      294.18      5.85 o
   4   3   3        2.67        2.23      0.67 o
   5   3   3      190.51      191.81      4.57 o
   6   3   3        6.91        6.76      1.09 o
   7   3   3       45.01       42.17      2.12 o
   8   3   3       33.55       34.43      2.42 o
   9   3   3       52.08       54.46      3.45 o
  10   3   3       49.44       46.73      6.23 o
  11   3   3       35.44       36.47      3.26 o
  12   3   3        0.85        1.26      1.71 o
   1   4   3      205.26      201.27      4.27 o
   2   4   3      118.58      124.11      3.19 o
   3   4   3      263.18      270.81      5.42 o
   4   4   3      274.19      268.48      6.78 o
   5   4   3        4.17        2.73      0.87 o
   6   4   3       38.71       37.69      2.22 o
   7   4   3        0.89        0.70      0.89 o
   8   4   3       79.82       83.07      3.14 o
   9   4   3       35.95       37.68      2.44 o
  10   4   3      100.00       99.92      9.23 o
  11   4   3       27.86       26.13      4.35 o
  12   4   3       15.73       11.57      2.95 o
   0   5   3      327.80      322.83      8.18 o
   1   5   3       27.71       29.25      1.81 o
   2   5   3       82.06       78.57      2.54 o
   3   5   3       30.98       36.12      1.89 o
   4   5   3       49.55       45.74      2.65 o
   5   5   3       16.72       16.92      2.11 o
   6   5   3       19.83       18.44      2.14 o
   7   5   3        0.47       -0.15      0.98 o
   8   5   3       67.31       68.50      3.17 o
   9   5   3        0.80       -1.07      1.08 o
  10   5   3       72.37       70.55      6.55 o
  11   5   3        6.92        8.97      2.17 o
  12   5   3        2.02        2.17      2.87 o
   1   6   3      291.25      286.54      5.82 o
   2   6   3       87.45       80.56      4.47 o
   3   6   3        6.39        5.79      1.26 o
   4   6   3       70.23       72.19      3.16 o
   5   6   3       47.63       44.80      3.45 o
   6   6   3        0.69       -0.27      1.01 o
   7   6   3       34.43       34.23      4.17 o
   8   6   3       39.97       34.82      4.43 o
   9   6   3        1.89        2.40      1.43 o
  10   6   3        2.12        4.29      1.69 o
  11   6   3        0.53        0.76      1.71 o
   0   7   3       92.97       86.81      3.92 o
   1   7   3       38.23       36.86      2.31 o
   2   7   3       10.09        9.56      1.56 o
   3   7   3       14.11       13.63      2.09 o
   4   7   3       28.82       33.38      2.77 o
   5   7   3      167.31      162.93      5.21 o
   6   7   3       28.38       32.04      3.66 o
   7   7   3       30.64       30.47      4.11 o
   8   7   3        9.97        8.81      1.84 o
   9   7   3        7.92        7.75      2.07 o
  10   7   3       19.36       26.51      3.37 o
   1   8   3       82.40       78.72      3.87 o
   2   8   3       28.99       28.97      3.05 o
   3   8   3       80.26       79.98      3.61 o
   4   8   3       23.23       27.72      2.67 o
   5   8   3       50.51       44.75      4.65 o
   6   8   3       16.59       15.03      2.99 o
   7   8   3       50.72       50.31      3.81 o
   8   8   3       22.29       17.24      2.81 o
   9   8   3        0.37        0.48      1.89 o
   0   9   3      337.30      324.97     12.06 o
   1   9   3       10.29        9.70      2.33 o
   2   9   3       16.65       15.01      2.43 o
   3   9   3       10.55        9.02      1.95 o
   4   9   3       20.51       21.46      2.61 o
   5   9   3       12.87       11.30      2.13 o
   6   9   3        7.53        9.33      2.21 o
   7   9   3        9.71        6.46      2.30 o
   8   9   3        3.16        2.12      2.70 o
   1  10   3        9.86        9.19      2.08 o
   2  10   3        5.78        7.51      1.97 o
   3  10   3       27.28       30.09      3.68 o
   4  10   3        4.98        3.51      1.98 o
   5  10   3        8.39        6.46      2.18 o
   6  10   3        8.80        6.43      2.51 o
   7  10   3        9.52        7.07      6.79 o
   0  11   3       16.32        8.54      5.09 o
   1  11   3        5.03        4.94      2.03 o
   2  11   3        2.02        0.91      1.96 o
   3  11   3       24.53       26.40      3.37 o
   4  11   3        1.23        1.04      2.81 o
   5  11   3       15.83       19.02      9.17 o
   0   0   4     1153.34     1242.79     35.24 o
   2   0   4      102.73       97.82      3.59 o
   4   0   4      282.26      277.12      7.19 o
   6   0   4      402.59      408.84     15.05 o
   8   0   4      189.34      180.93      7.66 o
  10   0   4       18.26       21.31      3.40 o
  12   0   4       14.54       19.41      5.34 o
   1   1   4      162.01      159.10      4.84 o
   2   1   4      215.51      211.23      5.34 o
   3   1   4        1.83        2.16      0.62 o
   4   1   4       83.42       75.15      2.98 o
   5   1   4        3.24        2.46      0.76 o
   6   1   4      116.16      110.88      3.37 o
   7   1   4       31.43       28.23      5.04 o
   8   1   4       38.12       39.75      2.98 o
   9   1   4       43.81       43.36      3.09 o
  10   1   4        3.42        3.44      1.53 o
  11   1   4        7.84        6.14      1.80 o
  12   1   4        0.53        2.06      1.88 o
   0   2   4      124.90       92.29     41.12 o
   1   2   4      236.19      234.84      8.72 o
   2   2   4       53.88       57.04      1.89 o
   3   2   4       85.24       87.38      2.94 o
   4   2   4      108.19      100.69      6.36 o
   5   2   4       60.78       53.61      5.24 o
   6   2   4        5.43        6.42      1.13 o
   7   2   4       20.48       20.90      1.81 o
   8   2   4       92.34       93.36      4.05 o
   9   2   4       58.14       57.02      9.80 o
  10   2   4       48.61       48.72      4.84 o
  11   2   4        4.57        5.04      1.85 o
  12   2   4        8.95        9.79      3.17 o
   1   3   4        0.55        0.83      0.61 o
   2   3   4        3.11        3.61      0.90 o
   3   3   4        0.13        0.05      0.65 o
   4   3   4       91.84       92.77      3.00 o
   5   3   4       58.10       58.76      2.55 o
   6   3   4       45.25       54.86      4.03 o
   7   3   4       75.34       79.87      4.55 o
   8   3   4        0.36        0.45      1.01 o
   9   3   4       82.70       77.83      4.88 o
  10   3   4       16.98       16.50      5.04 o
  11   3   4        7.49        4.78      2.06 o
  12   3   4        4.66        2.81      5.97 o
   0   4   4      231.86      231.78     13.61 o
   1   4   4       81.47       79.70      2.63 o
   2   4   4       25.80       25.64      2.13 o
   3   4   4       16.99       17.67      1.75 o
   4   4   4       29.58       32.70      2.46 o
   5   4   4       20.06       22.08      2.08 o
   6   4   4       45.87       45.50      2.70 o
   7   4   4       17.74       19.03      1.85 o
   8   4   4        9.46        9.32      1.50 o
   9   4   4       21.15       19.63      3.38 o
  10   4   4       12.86       12.71      2.00 o
  11   4   4        1.91        1.95      1.56 o
   1   5   4       51.33       51.25      2.63 o
   2   5   4       52.89       50.36      2.64 o
   3   5   4       24.75       27.43      3.78 o
   4   5   4      246.80      242.47      7.08 o
   5   5   4        9.57        8.47      1.76 o
   6   5   4       28.65       29.99      2.82 o
   7   5   4       20.16       16.99      2.26 o
   8   5   4        9.31        7.24      1.81 o
   9   5   4       30.98       25.19      4.41 o
  10   5   4        6.98        6.69      1.77 o
  11   5   4        3.47        0.70      2.23 o
   0   6   4       32.51       35.36      2.93 o
   1   6   4        4.70        4.61      1.28 o
   2   6   4       81.07       73.11      3.54 o
   3   6   4       71.86       66.90      3.15 o
   4   6   4       72.37       65.51      3.55 o
   5   6   4        7.49        3.72      1.46 o
   6   6   4       44.48       47.30      4.14 o
   7   6   4       19.85       18.90      2.39 o
   8   6   4       13.37       12.08      2.17 o
   9   6   4        2.27        1.82      1.64 o
  10   6   4        3.43        1.32      3.14 o
   1   7   4      368.41      357.35     10.65 o
   2   7   4      105.24       98.01      3.98 o
   3   7   4       26.43       28.10      2.49 o
   4   7   4        1.89        0.61      1.34 o
   5   7   4       32.82       26.59      2.68 o
   6   7   4       34.13       33.81      4.58 o
   7   7   4        6.21        5.50      1.74 o
   8   7   4        2.88        2.25      1.77 o
   9   7   4        2.54        2.83      2.63 o
   0   8   4       41.53       37.97      4.10 o
   1   8   4       35.54       33.00      3.46 o
   2   8   4        3.98        6.01      1.60 o
   3   8   4       12.90       15.37      2.50 o
   4   8   4       40.35       35.79      7.60 o
   5   8   4       13.15       10.49      2.12 o
   6   8   4       14.32       11.10      2.27 o
   7   8   4        7.10        7.16      2.10 o
   8   8   4        6.35        9.97      3.14 o
   1   9   4       20.71       17.33      2.36 o
   2   9   4       50.63       39.05      8.08 o
   3   9   4        0.32        1.21      1.41 o
   4   9   4       12.67       16.23      2.52 o
   5   9   4        5.28        3.52      2.02 o
   6   9   4        8.38        5.52      2.14 o
   7   9   4        2.23        5.19      5.18 o
   0  10   4        9.96        9.74      2.98 o
   1  10   4        1.18        0.96      1.94 o
   2  10   4       11.09       11.40      2.55 o
   3  10   4       11.71       12.16      2.57 o
   4  10   4        1.35        2.07      2.70 o
   5  10   4        2.16       -1.37      4.24 o
   1  11   4        1.39        5.07      7.85 o
   2   0   5       32.47       23.84      3.71 o
   6   0   5      148.27      148.10      7.98 o
   8   0   5       49.27       46.01      4.30 o
  10   0   5        0.78        0.96      2.16 o
   0   1   5       11.06        8.17      2.59 o
   1   1   5        1.12        1.66      0.80 o
   2   1   5       15.15       15.91      2.47 o
   3   1   5      150.60      102.86     42.26 o
   4   1   5        7.23        5.70      1.93 o
   5   1   5       35.54       32.40      7.48 o
   6   1   5       37.49       38.96      8.32 o
   7   1   5       48.49       51.94     10.10 o
   8   1   5        5.13        4.80      1.53 o
   9   1   5        2.76        1.95      1.38 o
  10   1   5        9.79       11.67      2.21 o
  11   1   5        5.21        3.97      2.91 o
   1   2   5       67.84       74.26      3.09 o
   2   2   5       67.38       74.93      3.13 o
   3   2   5      161.25      169.53      4.63 o
   4   2   5      160.56      169.12      5.64 o
   5   2   5       89.94       87.46      4.56 o
   6   2   5      133.03      136.82      5.82 o
   7   2   5       35.14       23.64      7.68 o
   8   2   5        8.23        5.65      1.69 o
   9   2   5        2.91        3.60      1.65 o
  10   2   5        0.19        0.07      1.52 o
  11   2   5        1.72        2.52      2.68 o
   0   3   5       43.26       46.58      3.91 o
   1   3   5       31.97       33.98      3.11 o
   2   3   5       19.13       12.67      4.81 o
   3   3   5       58.86       60.24      2.89 o
   4   3   5       56.97       57.38      2.76 o
   5   3   5       16.14       12.32      2.50 o
   6   3   5       39.66       44.03      8.75 o
   7   3   5       27.33       20.51      5.18 o
   8   3   5        4.34        3.05      1.78 o
   9   3   5        5.55        5.03      2.22 o
  10   3   5        2.05        2.44      1.99 o
   1   4   5        2.31        2.40      0.89 o
   2   4   5      329.26      302.60     36.93 o
   3   4   5       20.43       20.07      2.76 o
   4   4   5      112.44      108.95      4.24 o
   5   4   5       31.22       34.46      3.55 o
   6   4   5       21.27       19.18      2.17 o
   7   4   5        1.70        0.66      1.22 o
   8   4   5       20.52       17.99      6.73 o
   9   4   5        2.35        1.96      1.64 o
  10   4   5        1.26       -3.34      4.96 o
   0   5   5      172.44      184.18      8.10 o
   1   5   5       13.83       15.39      2.34 o
   2   5   5      110.34      115.60      3.98 o
   3   5   5       27.48       33.10      4.30 o
   4   5   5        5.90        7.08      1.50 o
   5   5   5        6.55        6.11      1.52 o
   6   5   5        9.61        7.48      1.61 o
   7   5   5        0.39        0.13      1.50 o
   8   5   5        1.88        2.30      1.92 o
   9   5   5        3.41        0.29      2.26 o
   1   6   5       80.23       78.01      4.11 o
   2   6   5      183.18      193.04      6.15 o
   3   6   5       16.48       16.47      2.14 o
   4   6   5        2.16        0.89      1.20 o
   5   6   5       69.28       70.68      5.67 o
   6   6   5       15.13       13.49      2.48 o
   7   6   5        8.42       10.11      2.18 o
   8   6   5       16.25       12.89      2.35 o
   9   6   5        2.26        5.30      3.91 o
   0   7   5       31.82       27.11      5.36 o
   1   7   5       11.57       11.62      1.91 o
   2   7   5        0.51        0.90      1.58 o
   3   7   5        3.42        3.45      1.56 o
   4   7   5        2.74        2.83      1.55 o
   5   7   5        0.26        0.21      1.43 o
   6   7   5       27.29       22.45      3.67 o
   7   7   5        1.39        0.03      1.83 o
   8   7   5        3.29        5.16      3.27 o
   1   8   5       12.22        8.14      1.95 o
   2   8   5        4.61        4.18      1.79 o
   3   8   5       11.75       11.09      2.45 o
   4   8   5        1.81        2.61      1.60 o
   5   8   5       14.39       10.85      2.33 o
   6   8   5        6.12        6.37      2.82 o
   7   8   5        3.06        3.22      3.59 o
   0   9   5       15.07       14.20      3.60 o
   1   9   5       10.68       10.27      2.59 o
   2   9   5        0.28       -1.14      1.48 o
   3   9   5        1.73        3.10      1.92 o
   4   9   5        0.90       -0.03      2.94 o
   5   9   5        2.21       -0.93      6.36 o
   1  10   5        6.69       12.92      8.46 o
   2  10   5        4.44        9.88      8.41 o
   0   0   6      111.89      121.11     11.03 o
   2   0   6       16.97       20.95      5.60 o
   4   0   6        3.62        6.86      4.36 o
   6   0   6        8.67       11.69      4.11 o
   8   0   6        3.64       -0.77      2.68 o
   1   1   6        5.70        4.82      1.75 o
   2   1   6        4.55        1.72      1.59 o
   3   1   6        1.18        3.20      1.91 o
   4   1   6       32.49       34.08     10.19 o
   5   1   6       55.17       54.78     12.78 o
   6   1   6       77.66       79.72      6.16 o
   7   1   6       15.96       21.15      5.82 o
   8   1   6        8.65        8.15      2.29 o
   9   1   6        0.09        0.50      2.40 o
   0   2   6       43.10       28.78     21.05 o
   1   2   6       12.93       19.61      3.84 o
   2   2   6       26.49       25.47      5.61 o
   3   2   6       14.18       14.61      3.95 o
   4   2   6       16.09       16.05      6.24 o
   5   2   6        7.67        8.25      3.01 o
   6   2   6       18.59       20.46      7.19 o
   7   2   6        2.05        5.07      2.75 o
   8   2   6        4.88        6.90      2.80 o
   9   2   6        3.25        3.56      3.39 o
   1   3   6       93.85      104.71      8.38 o
   2   3   6       95.12       99.03     11.71 o
   3   3   6      114.31      118.23     15.81 o
   4   3   6       37.93       38.44     11.13 o
   5   3   6       20.69       19.90      4.05 o
   6   3   6        4.82        3.44      1.68 o
   7   3   6        1.73        1.30      1.73 o
   8   3   6        5.93       10.80      6.41 o
   0   4   6      152.67      169.07     10.88 o
   1   4   6       24.25       26.22      3.63 o
   2   4   6        9.77       10.87      2.59 o
   3   4   6       17.72       21.99      3.89 o
   4   4   6       69.15       66.75     11.04 o
   5   4   6       12.31       10.89      2.66 o
   6   4   6        4.83        2.03      1.80 o
   7   4   6        4.86        5.39      2.17 o
   8   4   6        0.32        1.83      2.10 o
   1   5   6       29.27       29.18      3.22 o
   2   5   6      115.91      128.09      7.14 o
   3   5   6        1.10        1.47      1.32 o
   4   5   6       26.66       25.39      7.24 o
   5   5   6       16.25       11.24      4.19 o
   6   5   6        9.32        8.43      2.55 o
   7   5   6        8.28        9.23      3.46 o
   0   6   6       21.48       15.54      3.40 o
   1   6   6        4.80        3.40      1.57 o
   2   6   6       19.18       19.65      4.87 o
   3   6   6        4.82        4.63      1.70 o
   4   6   6        7.43        7.32      2.08 o
   5   6   6        4.34        5.53      2.05 o
   6   6   6       12.76       18.85      3.74 o
   1   7   6       13.10       11.08      2.19 o
   2   7   6        3.40        4.32      1.87 o
   3   7   6        1.40        2.50      1.62 o
   4   7   6        1.98        0.76      1.84 o
   5   7   6        2.58        0.35      2.50 o
   0   8   6        3.37        2.13      2.47 o
   1   8   6        3.53        1.65      1.93 o
   2   8   6        0.87        0.85      2.39 o
   3   8   6        2.30        0.57      2.93 o
   2   0   7        0.81        0.81      3.43 o
   4   0   7       26.59       44.11     11.97 o
   6   0   7        8.56        6.66      4.61 o
   0   1   7       45.51       54.26      9.36 o
   1   1   7        4.08        6.66      2.70 o
   2   1   7       10.06        6.48      2.97 o
   3   1   7       12.84       18.81      3.71 o
   4   1   7       15.50       22.04      4.28 o
   5   1   7        2.71        4.70      2.77 o
   6   1   7       20.20       30.06      5.87 o
   1   2   7        5.26        1.87      2.97 o
   2   2   7       32.96       42.34     12.38 o
   3   2   7        1.14        2.62      2.28 o
   4   2   7        1.26        4.52      2.26 o
   5   2   7        0.07        3.10      2.37 o
   6   2   7       13.02       20.34      4.89 o
   0   3   7        5.31        5.47      4.44 o
   1   3   7       35.14       29.85     15.01 o
   2   3   7        1.44        3.26      2.60 o
   3   3   7       13.30       13.21      4.11 o
   4   3   7       15.37       17.35      7.18 o
   5   3   7       10.56        9.39      4.01 o
   6   3   7        0.39       -1.25      2.92 o
   1   4   7        5.47        4.79      3.57 o
   2   4   7       10.31        5.08      2.72 o
   3   4   7        7.63        8.29      3.16 o
   4   4   7       35.58       39.71     11.52 o
   5   4   7        3.36        3.37      3.63 o
   0   5   7       33.76       47.37     10.49 o
   1   5   7        3.73       -0.51      2.29 o
   2   5   7        7.92        8.15      3.40 o
   3   5   7        9.93       12.31      4.46 o
   4   5   7        8.03        9.94      4.64 o
   1   6   7       25.32       25.68      8.17 o
   2   6   7        2.69        3.56      5.01 o
   2   0   8        4.12        2.74      4.70 o
   1   1   8        2.89        2.86      4.73 o
   2   1   8        3.57        2.52      5.13 o
   0   2   8        5.03        2.82      5.43 o
   1   2   8        2.20        3.89      5.10 o
 
